# Supplementary material for: Identification of Genetic Variants Associated with Severe Myocardial Bridging through Whole-Exome Sequencing
Source: J Pers Med. 2023 Oct 18;13(10):1509. doi: 10.3390/jpm13101509 (PMC10608235; doi:10.3390/jpm13101509)
Supplement: Supplementary file 1 [file jpm-13-01509-s001.zip]

Archive with 3 entries (3 files):
- Supplement S1_Baseline Characteristics of Subjects with Severe Myocardial Bridging or Normal Controls.pdf
- Supplement S2_Rare Variants Potentially Pathogenic for Severe Myocardial Bridging.pdf
- Supplement S3_Detailed Functional Annotation of SMB candidate genes.pdf
